# Supplementary material for: Primary Metabolite Adjustments Associated With Pinewood Nematode Resistance in Pinus pinaster
Source: Front Plant Sci. 2021 Nov 24;12:777681. doi: 10.3389/fpls.2021.777681 (PMC8691400; doi:10.3389/fpls.2021.777681)
Supplement: Supplementary file 2 [file Table_1.XLSX]

## Sheet: Suppl. Table 1
Supplementary Table 1. Formulae and glossary of terms of selected OJIP transients.
OJIP-test transients
Area	Total complementary area between the fluorescence induction curve (OJIP curve) and the line F = Fm. It is proportional to the pool size of the primary quinone electron acceptors QA on the reducing side of photosystem II (PSII)
F0	Minimal reliable recorded chlorophyll a fluorescence after the onset of actinic illumination, when all RC are open. F0 = F20 µs
Fm	Maximum chlorophyll a fluorescence under saturating illumination, when all RC are closed Fm ≈ ABS/CSm
Fv	Maximum variable chlorophyll fluorescence. FV = Fm - F0
tFm	Time (in ms) to reach the maximal fluorescence intensity Fm
Normalized derived data
F0/Fm	Changes in heat dissipation in the PSII antenna. Reflects the maximum quantum yield of non-photochemical de-exitation ( = φDo)
FV/Fm	Maximum quantum yield of PSII photochemistry.
FV/F0	Indicator of number and the size of active photosynthetic RC. Reflects the efficiency of electron donation to PSII reaction center (RC) and the rate of photosynthetic quantum conversion at PSII RC.
Vt	Relative variable fluorescence. Vt = (Ft − F0)/(Fm − F0)
VJ	Relative variable fluorescence at J level. VJ = (FJ − F0)/(Fm − F0)
VI	Relative variable fluorescence at I level. VI = (FI − F0)/(Fm − F0)
Sm	Total normalized complementary area above the OJIP curve; it reflects the capacity of the intersystem pool to accept electrons until full reduction of primary electron-accepting plastoquinone QA. Sm = Area / Fv
N	Total number of electrons transferred to the electron transport chain between t = 0 and tFm
dVG/dt0	Excitation energy transfered between the RCs
dV/dt0	Rate of the RCs closure. Corresponds to the slope of the origin of the fluorescence rise. dV/dt0 = M0
Sm/tFm	Average excitation energy of open RCs from time 0 to tFm, i.e. the time needed to obtain total RC closure
Specific energy fluxes per active PSII reaction centre (RC)
ABS/RC	Absorption flux per RC; reflects the proportion between the amounts of chlorophyll a molecules in fluorescence-emitting antenna complexes and in the active RCs
DI0/RC	Total energy dissipated per RC as heat, fluorescence, and energy transfer to PSI (at t = 0). DI0/RC = (ABS/RC) − (TR0/RC)
TR0/RC	Trapped energy flux per RC at t = 0; reflects the maximum rate at which an exciton is captured by the RC, resulting in a reduction of QA
ET0/RC	Electron transport flux from QA to QB per RC at t = 0; reflects the reoxidation of QA via electron transport in an active RC
RE0/RC	Electron flux leading to the reduction of the PSI end acceptor, per RC.
Quantum Eficiencies or Flux Ratios
φPo	Maximum quantum yield for PS II primary photochemistry at t = 0. Expresses the probability that an absorbed photon leads to a reduction of QA. φPo = TR0/ABS = Fv / Fm
ψEo	Efficiency/probability with which a trapped exciton can move an electron further than QA- to the intersystem electron acceptors. ψEo = ET0/TR0
φEo	Quantum yield of electron transport from QA to the intersystem electron acceptors. φEo = ET0/ABS
δRo	Efficiency/probability with which an electron from the intersystem electron carriers is transferred to reduce end electron acceptors at the PSI acceptor side. δRo = RE0/ET0
φRo	Quantum yield for reduction of end electron acceptors at the PSI acceptor side. φRo = RE0/ABS
Energy fluxes per excited leaf CS at fully open RC (t = 0)
ABS/CS0	Absorption flux per CS at t = 0 ABS/CS0 = F0
DI0/CS0	Dissipated energy flux from PSII per CS at t = 0
TR0/CS0	Trapped energy flux in PSII RCs, per CS at t = 0
ET0/CS0	Electron transport flux per CS at t = 0
RE0/CS0	Reduction of end acceptors at PSI electron acceptor side, per CS at t = 0
Energy fluxes per excited leaf cross section (CS) at fully closed RC (t = tFm)
ABS/CSm	Absorption flux per CS at t = tFm. ABS/CSm = Fm
DI0/CSm	Dissipated energy flux from PSII per CS at t = tFm.
TR0/CSm	Trapped energy flux in PSII RCs, per CS at t = tFm
ET0/CSm	Electron transport flux per CS at t = tFm
RE0/CSm	Reduction of end acceptors at PSI electron acceptor side, per CS at t = tFm
Rates
kP / ABS X kF	Photochemical de-excitation rate constant, kF being the rate constant for fluorescence emission
kN / ABS X kF	Non-photochemical de-excitation rate constant
Density of reaction centers
RC/ABS	Relative number of active PSII reaction centers per absorption flux. RC/ABS = (TRo/ABS) / (TRo/RC)
RC/CS0	Relative number of active PS II reaction centers per excited cross-section at t = 0. RC/CS0 = (ABS/CS0) / (ABS/RC)
RC/CSm	Relative number of active PS II reaction centers per excited cross-section at t = tFm. RC/CSm = (ABS/CSm) / (ABS/RC)
Performance indexes
PIABS	Performance index of photosynthetic apparatus; reflects the PSII functional activity normalized to the absorbed energy. PIABS = (RC/ABS) X [(φPo / (1 - φPo)] X [ψE0/(1 – ψE0)], Where [φPo/(1−φPo)] = TR0/DI0 = kP/kN = FV/F0
PITOTAL	Total performance index for the photochemical activity (including the flow beyond PSI), as an indication of the integral functional activity of PSII, PSI, and the electron transport chain. PItotal = PIabs X [δR0 / (1 - δR0)]
Definitions
RC	The photochemically active reaction centre (RC) of PSII capable of reducing QA
CS	Unit cross section area (CS) of photosynthetic objects exposed to incident excitation light
ABS	Photon flux absorbed by the pigment molecules in the PSII antenna.
TR	Fraction of ABS trapped (TR) by the active PSII units that leads to QA reduction
DI	Fraction of ABS dissipated (DI) in PSII antenna in processes other than trapping (e.g. as heat, fluorescence, and energy transfer to PSI)
ET	The energy flux associated with the electron transport from QA- to the intersystem electron acceptors (ET)
RE	The energy flux associated with the electron transport from QA- leading to the reduction of the PSI end acceptors (RE)
