# Supplementary material for: Primary Metabolite Adjustments Associated With Pinewood Nematode Resistance in Pinus pinaster
Source: Front Plant Sci. 2021 Nov 24;12:777681. doi: 10.3389/fpls.2021.777681 (PMC8691400; doi:10.3389/fpls.2021.777681)
Supplement: Supplementary file 3 [file Table_2.XLSX]

## Sheet: Suppl. Table 2
Supplementary Table 2. Metadata information of the GC-TOF-MS primary metabolite profiling analysis in Pinus pinaster half-sib family subjected to inoculation with the pinewood nematode Bursaphelenchus xylophilus.
Metabolomics Standards Initiative Compliant Metadata
BioSource
	Species	Pinus pinaster
	Genotype	Half-sib progenies (top ranked family 440 from a mass selection breeding program for PWD resistance, Carrasquinho et al., 2018)
	Organ	Stem
	Organ specification	n.a.
	Amount	100 mg per sample
Growth
	Support	Forestry trays (54-universal, Sinorplásticos, Portugal) filled with universal vegetal substrate
	Location	Greenhouse until September 2017. Plants were moved to field conditions until July 2018, one month prior to the inoculation experiment
	Plot design	Randomized
	Light Period	Natural daylight
	Humidity day	63 ± 16 %
	Humidity night	76 ± 11 %
	Temperature (day)	27 ± 6 °C
	Temperature (night)	21 ± 2 °C
	Watering	5 min 48/48h Winter and 3 min 24h/24h Summer
	Nutritional	Amicote® 8-12-12 (every 6 months). When necessary, phytosanitary treatment was applied twice/month, alternatively, with fungicide (Calda Bordalesa 2.5g/L + Alliete Flash 0.25g/L) and insecticide (Decis 0.5mL/L + Clorfos48 2mL/L).
	Date of plant establishment	17 Oct 2016
Treatment
	Abiotic Treatment	n.a.
	Biotic Treatment	Bursaphelenchus xylophilus (pinewood nematode, PWN) artificial inoculation
	Dose	500 PWN per seedling
	Duration	5 weeks total
Harvest
	Date	9, 16, 23, 30 Aug 2018, corresponding to 14, 21, 28 and 35 days after inoculation
	Time	14:00:00
	Growth Stage	22-month-old plants
	Metabolism quenching	Quickly frozen in liquid nitrogen (i.e., flash freezing) and stored at -80 °C
	Harvest method	Cutting and flash freezing
	Storage	At - 80 °C until processed
Sample Processing, Extraction, and Protocols
	Tissue processing	Fresh-frozen tissue was homogenized with a cooled pestle and mortar filled with liquid nitrogen, and 100 mg per sample was extracted
	Replicate sampling and analyses	15 biological replicates
	Extraction of Samples: GC-MS	Methanol: water: chloroform solution containing 0.2 mg/mL ribitol (IS) was used for extracton of polar metabolites for 40 min at 70 °C, 150 μL of the polar fraction was evaporated
	Extract concentration: GC-MS	Dried polar extracts were derivatized with 40 μL of 20 mg/mL of methoxyamine hydrochloride in pyridine followed by TMS derivatization using 70 μL of N-methyl-N-trimethylsilyltrifluoroacetamide and 20 μL of a mixture of fatty acid methyl esters (FAMES)
	Extract clean-up	None
	Extract storage	At - 80 °C
GC-MS instrument
Gas Chromatography	Sample preparation	Samples were used as described above
	Auto injector	MultiPurpose Sampler MPS, Gerstel, Germany
	Chromatography Instrument	6890N Agilent, Böblingen, Germany
	Separation column	VF-5MS column (Varian Inc., 30 m-lenght, 0.25 mm-inner diameter, and 0.25 μm-film thickness)
	Separation parameters	The injection temperature was 230 °C. The initial temperature of the oven (85 °C) increased at a rate of 15 °C min-1 up to a final temperature of 360 °C
Mass Spectrometry
	Instrument	Pegasus III TOF, Leco Instruments, St. Joseph, USA
	Sample Introduction	GC-MS
	Ionization	Electron ionization
	Polarity	Positive ionization
	Mass Analyzer	Time-of-flight
	Data acquisition	The transfer line to the mass spectrometer and ion source were set to 250 °C. After a solvent delay of 180 s mass spectra were scanned from m/z 70-600 with the acquisition rate of 20 spectra s-1
Instrument performance and Method Validation
	Instrument calibration	Internal mass calibration was performed using Agilent calibrant (PFTBA)
	Mass Resolution	Unit mass
	Mass Accuracy	Nominal mass
	Quantification	Relative quantification by internal standard and sample fresh weight
	Variation	Based upon the internal standard
	Sample Replications	1 analytical (same analytical sample preparation) and 15 biological (same experimental condition) replicates
	Internal Standard	Ribitol
	Quality Controls	FAMES internal standard markers and a QC standard solution of 41 pure reference compounds (i.e. the most detected and abundant metabolites) throughout the analysis, and a QC control with the same plant material sample in each run.
	Blanks	Multiple blanks and wash analyses were included in the experimental design
Data Preprocessing
	File format	Data were exported in a net.cdf format using Agilent MSD ChemStation
	Pre-processing details	Data files were deconvoluted using an automated mass spectral deconvolution and identification system AMDIS (NIST, Gaithersburg, USA)
	Statistics	Data was normalized by dividing each peak intensity by the corresponding internal standard peak intensity, followed by dividing by the fresh weight of each sample. Log10 transformation allowed the distributions to fit the assumptions of the ANOVA (p < 0.05), followed by a Tukey's HSD post-hoc analysis. All statistical analsysis were performed in R software.
Metabolite Identifications
	unknown compounds	n.a.
	identified compounds	Metabolites were identified by mass spectral matching against the published FAME MDN35 Library, from Golm Metabolome Database (http://gmd.mpimp-gol.mpg.de/download/) by using AMDIS and TagFinder 4.0 software
