# Supplementary material for: Primary Metabolite Adjustments Associated With Pinewood Nematode Resistance in Pinus pinaster
Source: Front Plant Sci. 2021 Nov 24;12:777681. doi: 10.3389/fpls.2021.777681 (PMC8691400; doi:10.3389/fpls.2021.777681)
Supplement: Supplementary file 4 [file Table_3.XLSX]

## Sheet: Suppl. Table 3
Supplementary Table 3. OJIP transients measured in needles of Pinus pinaster half-sib plants after inoculation with the pinewood nematode Bursaphelenchus xylophilus and in non-inoculated and mock-inoculated controls, up to 35 days after inoculation (DAI). Data are presented as means ± SE of 15 independent. measurements.
Different letters indicate statistical differences between treatments for each time point using Kruskal-Wallis test for multiple comparisons with a false discovery rate (FDR) correction
H - Non-inoculated; W - Mock-inoculated; IN_R - Resistant PWN-inoculated; IN_S - Susceptible PWN-inoculated
		14 DAI									21 DAI									28 DAI									35 DAI
	Parameter	H		W		IN_R		IN_S			H		W		IN_R		IN_S			H		W		IN_R		IN_S			H		W		IN_R		IN_S
	tFm	250.67 ± 8.97	a	268.00 ± 27.00	a	260.67 ± 12.70	a	270.00 ± 8.28	a		210.00 ± 7.62	b	213.33 ± 9.98	b	299.33 ± 36.46	a	264.67 ± 6.16	a		274.00 ± 45.83	b	224.00 ± 9.94	b	255.33 ± 10.18	b	283.57 ± 5.70	a		232.67 ± 7.14	b	221.43 ± 12.57	b	243.33 ± 10.08	ab	401.14 ± 58.39	a
	Area	37334.73 ± 1613.52	a	34637.60 ± 1737.02	a	34297.33 ± 1825.08	a	34157.40 ± 2366.18	a		34317.67 ± 1673.79	a	35353.47 ± 1520.07	a	34718.93 ± 2048.55	a	19838.60 ± 2500.47	b		38489.60 ± 2468.63	a	37679.20 ± 2013.08	a	35572.73 ± 3529.99	a	21637.71 ± 2426.62	b		40980.40 ± 1171.84	a	38540.07 ± 2587.53	ab	35057.87 ± 2139.48	b	8731.29 ± 1887.02	c
	F0	582.73 ± 15.18	ab	601.73 ± 28.65	ab	548.73 ± 14.52	b	654.67 ± 24.15	a		527.93 ± 28.20	b	565.27 ± 21.53	b	627.40 ± 38.87	b	935.20 ± 86.31	a		552.20 ± 19.26	b	542.80 ± 22.81	b	579.60 ± 43.65	b	879.86 ± 57.19	a		558.20 ± 18.35	b	562.86 ± 16.07	b	544.67 ± 31.51	b	945.86 ± 67.15	a
	Fm	3055.60 ± 78.07	a	3140.53 ± 105.72	a	2847.13 ± 74.55	a	2993.13 ± 111.02	a		3071.73 ± 154.54	a	3224.33 ± 66.32	a	2777.40 ± 108.79	b	2282.93 ± 143.80	c		3141.13 ± 103.11	a	3084.67 ± 90.14	a	2713.73 ± 187.03	a	2145.36 ± 117.02	b		3222.07 ± 100.85	a	3231.36 ± 89.21	a	2750.73 ± 108.30	b	1449.21 ± 122.67	c
	Fv	2472.87 ± 69.76	a	2538.80 ± 87.69	a	2298.40 ± 73.79	a	2338.47 ± 104.05	a		2543.80 ± 128.96	a	2659.07 ± 54.17	a	2150.00 ± 114.14	b	1347.73 ± 145.01	c		2588.93 ± 86.55	a	2541.87 ± 70.35	a	2134.13 ± 163.48	b	1265.50 ± 135.65	c		2663.87 ± 83.50	a	2668.50 ± 75.19	a	2206.07 ± 87.43	b	503.36 ± 80.86	c
	F0/Fm	0.19 ± 0.00	b	0.19 ± 0.01	b	0.19 ± 0.01	b	0.22 ± 0.01	a		0.17 ± 0.00	c	0.18 ± 0.01	c	0.23 ± 0.02	b	0.43 ± 0.04	a		0.18 ± 0.00	c	0.18 ± 0.00	c	0.23 ± 0.02	b	0.43 ± 0.03	a		0.17 ± 0.00	bc	0.17 ± 0.00	c	0.20 ± 0.01	b	0.70 ± 0.04	a
	FV/Fm	0.81 ± 0.00	a	0.81 ± 0.01	a	0.81 ± 0.01	a	0.78 ± 0.01	b		0.83 ± 0.00	a	0.83 ± 0.01	a	0.77 ± 0.02	b	0.57 ± 0.04	c		0.82 ± 0.00	a	0.82 ± 0.00	a	0.77 ± 0.02	b	0.57 ± 0.03	c		0.83 ± 0.00	a	0.83 ± 0.00	a	0.80 ± 0.01	b	0.32 ± 0.04	c
	FV/F0	4.26 ± 0.12	a	4.29 ± 0.16	a	4.23 ± 0.18	a	3.62 ± 0.19	b		4.85 ± 0.11	a	4.77 ± 0.14	a	3.62 ± 0.29	b	1.67 ± 0.27	c		4.70 ± 0.10	a	4.73 ± 0.11	a	3.81 ± 0.32	b	1.57 ± 0.22	c		4.78 ± 0.06	ab	4.75 ± 0.07	a	4.18 ± 0.20	b	0.53 ± 0.09	c
	VJ	0.37 ± 0.01	a	0.39 ± 0.01	a	0.37 ± 0.01	a	0.39 ± 0.01	a		0.37 ± 0.01	b	0.38 ± 0.01	b	0.39 ± 0.02	b	0.45 ± 0.02	a		0.38 ± 0.01	b	0.37 ± 0.01	b	0.38 ± 0.02	b	0.45 ± 0.01	a		0.34 ± 0.01	b	0.37 ± 0.01	b	0.37 ± 0.02	b	0.57 ± 0.04	a
	VI	0.87 ± 0.00	a	0.88 ± 0.01	a	0.87 ± 0.01	a	0.88 ± 0.01	a		0.88 ± 0.00	ab	0.88 ± 0.01	ab	0.86 ± 0.01	b	0.88 ± 0.01	a		0.87 ± 0.01	a	0.87 ± 0.01	a	0.86 ± 0.01	a	0.86 ± 0.01	a		0.86 ± 0.01	b	0.87 ± 0.01	ab	0.86 ± 0.01	b	0.89 ± 0.02	a
	dVG/dto	0.78 ± 0.05	a	0.80 ± 0.06	a	0.67 ± 0.03	a	0.79 ± 0.06	a		0.68 ± 0.05	b	0.76 ± 0.07	b	0.83 ± 0.07	b	1.21 ± 0.11	a		0.78 ± 0.07	b	0.72 ± 0.05	b	0.79 ± 0.07	b	1.16 ± 0.06	a		0.59 ± 0.03	b	0.73 ± 0.06	b	0.76 ± 0.08	b	1.71 ± 0.12	a
	dV/dto	0.63 ± 0.03	a	0.66 ± 0.04	a	0.58 ± 0.03	a	0.66 ± 0.04	a		0.59 ± 0.03	b	0.65 ± 0.04	b	0.68 ± 0.06	b	0.91 ± 0.07	a		0.64 ± 0.04	b	0.60 ± 0.03	b	0.64 ± 0.05	b	0.87 ± 0.04	a		0.51 ± 0.02	b	0.62 ± 0.04	b	0.62 ± 0.05	b	1.14 ± 0.07	a
	Sm	15.06 ± 0.44	a	13.67 ± 0.54	a	14.86 ± 0.55	a	14.49 ± 0.71	a		13.58 ± 0.35	b	13.40 ± 0.68	b	16.22 ± 0.55	a	14.35 ± 0.74	b		14.71 ± 0.62	a	14.82 ± 0.68	a	16.42 ± 0.66	a	16.99 ± 0.78	a		15.51 ± 0.49	a	14.32 ± 0.74	a	15.81 ± 0.67	a	17.36 ± 3.91	a
	N	25.14 ± 0.43	a	22.69 ± 0.79	a	23.06 ± 0.63	a	23.96 ± 0.88	a		21.49 ± 0.83	b	21.97 ± 0.60	b	27.63 ± 0.94	a	28.00 ± 1.15	a		24.53 ± 1.16	b	24.12 ± 1.41	b	27.06 ± 1.28	b	32.37 ± 1.38	a		23.25 ± 0.65	a	23.53 ± 0.78	a	25.53 ± 1.05	a	35.80 ± 8.71	a
	Sm/tFm	0.06 ± 0.00	a	0.06 ± 0.00	a	0.06 ± 0.00	a	0.05 ± 0.00	a		0.07 ± 0.00	a	0.06 ± 0.00	a	0.06 ± 0.00	ab	0.05 ± 0.00	b		0.06 ± 0.00	a	0.07 ± 0.00	a	0.07 ± 0.00	a	0.06 ± 0.00	a		0.07 ± 0.00	a	0.07 ± 0.00	a	0.07 ± 0.00	a	0.04 ± 0.00	b
	ABS/RC	2.08 ± 0.06	a	2.08 ± 0.08	a	1.95 ± 0.05	a	2.17 ± 0.08	a		1.92 ± 0.07	c	2.04 ± 0.09	bc	2.27 ± 0.12	b	3.91 ± 0.44	a		2.05 ± 0.09	b	1.98 ± 0.07	b	2.21 ± 0.16	b	3.52 ± 0.25	a		1.82 ± 0.04	b	2.03 ± 0.08	b	2.06 ± 0.11	b	8.23 ± 1.55	a
	DI0/RC	0.40 ± 0.02	a	0.40 ± 0.03	a	0.38 ± 0.02	a	0.49 ± 0.04	a		0.33 ± 0.02	c	0.36 ± 0.03	c	0.55 ± 0.07	b	1.93 ± 0.40	a		0.36 ± 0.02	b	0.35 ± 0.02	b	0.55 ± 0.11	b	1.60 ± 0.24	a		0.32 ± 0.01	c	0.35 ± 0.02	bc	0.42 ± 0.04	b	6.22 ± 1.55	a
	TR0/RC	1.68 ± 0.04	a	1.68 ± 0.06	a	1.56 ± 0.03	a	1.68 ± 0.05	a		1.59 ± 0.05	b	1.68 ± 0.07	b	1.72 ± 0.06	b	1.99 ± 0.08	a		1.69 ± 0.07	b	1.63 ± 0.05	b	1.66 ± 0.06	b	1.91 ± 0.04	a		1.51 ± 0.03	b	1.67 ± 0.06	b	1.64 ± 0.08	b	2.00 ± 0.05	a
	ET0/RC	1.06 ± 0.02	a	1.01 ± 0.03	a	0.98 ± 0.01	a	1.02 ± 0.02	a		1.00 ± 0.02	a	1.03 ± 0.03	a	1.04 ± 0.02	a	1.08 ± 0.02	a		1.04 ± 0.03	a	1.02 ± 0.03	a	1.02 ± 0.03	a	1.05 ± 0.02	a		0.99 ± 0.02	a	1.06 ± 0.03	a	1.02 ± 0.03	a	0.86 ± 0.09	a
	RE0/RC	0.22 ± 0.01	a	0.20 ± 0.01	a	0.21 ± 0.01	a	0.19 ± 0.01	a		0.19 ± 0.01	c	0.20 ± 0.01	bc	0.24 ± 0.01	a	0.23 ± 0.01	ab		0.21 ± 0.01	a	0.22 ± 0.01	a	0.23 ± 0.01	a	0.26 ± 0.01	a		0.21 ± 0.01	a	0.22 ± 0.01	a	0.23 ± 0.01	a	0.25 ± 0.05	a
	PIABS	3.65 ± 0.32	a	3.46 ± 0.33	a	3.96 ± 0.38	a	3.01 ± 0.39	a		4.60 ± 0.37	a	4.19 ± 0.49	ab	3.27 ± 0.60	b	0.90 ± 0.25	c		4.14 ± 0.40	a	4.35 ± 0.36	a	3.66 ± 0.64	a	0.68 ± 0.16	b		5.27 ± 0.33	a	4.28 ± 0.31	ab	4.08 ± 0.58	b	0.12 ± 0.03	c
	PITOTAL	0.99 ± 0.09	a	0.87 ± 0.10	a	1.11 ± 0.14	a	0.74 ± 0.13	a		1.11 ± 0.11	a	1.09 ± 0.17	a	1.00 ± 0.20	a	0.25 ± 0.07	b		1.08 ± 0.15	a	1.14 ± 0.09	a	1.10 ± 0.23	a	0.22 ± 0.05	b		1.45 ± 0.12	a	1.18 ± 0.14	a	1.20 ± 0.18	a	0.05 ± 0.02	b
	φPo	0.81 ± 0.00	a	0.81 ± 0.01	a	0.81 ± 0.01	a	0.78 ± 0.01	a		0.83 ± 0.00	a	0.82 ± 0.01	a	0.77 ± 0.02	b	0.57 ± 0.04	c		0.82 ± 0.00	a	0.82 ± 0.00	a	0.77 ± 0.02	b	0.57 ± 0.03	c		0.83 ± 0.00	ab	0.83 ± 0.00	a	0.80 ± 0.01	b	0.34 ± 0.04	c
	ψEo	0.63 ± 0.01	a	0.61 ± 0.01	a	0.63 ± 0.01	a	0.61 ± 0.01	a		0.63 ± 0.01	a	0.62 ± 0.01	a	0.61 ± 0.02	a	0.55 ± 0.02	b		0.62 ± 0.01	a	0.63 ± 0.01	a	0.62 ± 0.02	a	0.55 ± 0.01	b		0.66 ± 0.01	a	0.63 ± 0.01	a	0.63 ± 0.02	a	0.44 ± 0.04	b
	φEo	0.51 ± 0.01	a	0.49 ± 0.01	a	0.51 ± 0.01	a	0.48 ± 0.02	a		0.52 ± 0.01	a	0.51 ± 0.01	a	0.47 ± 0.02	a	0.32 ± 0.03	b		0.51 ± 0.01	a	0.52 ± 0.01	a	0.48 ± 0.02	a	0.32 ± 0.02	b		0.55 ± 0.01	a	0.52 ± 0.01	ab	0.51 ± 0.02	b	0.16 ± 0.02	c
	δRo	0.21 ± 0.01	a	0.19 ± 0.01	a	0.21 ± 0.01	a	0.19 ± 0.01	a		0.19 ± 0.01	b	0.20 ± 0.01	b	0.23 ± 0.01	a	0.21 ± 0.01	ab		0.20 ± 0.01	b	0.21 ± 0.01	ab	0.23 ± 0.01	ab	0.25 ± 0.01	a		0.21 ± 0.01	a	0.21 ± 0.01	a	0.23 ± 0.01	a	0.24 ± 0.04	a
	φRo	0.11 ± 0.00	a	0.10 ± 0.01	ab	0.11 ± 0.01	a	0.09 ± 0.01	b		0.10 ± 0.00	a	0.10 ± 0.01	a	0.11 ± 0.01	a	0.07 ± 0.01	b		0.10 ± 0.01	a	0.11 ± 0.01	a	0.11 ± 0.01	a	0.08 ± 0.01	b		0.12 ± 0.00	a	0.11 ± 0.01	a	0.11 ± 0.01	a	0.04 ± 0.01	b
	ABS/CS0	582.73 ± 15.18	ab	601.73 ± 28.65	ab	548.73 ± 14.52	b	654.67 ± 24.15	a		527.93 ± 28.20	b	565.27 ± 21.53	b	627.40 ± 38.87	b	935.20 ± 86.31	a		552.20 ± 19.26	b	542.80 ± 22.81	b	579.60 ± 43.65	b	879.86 ± 57.19	a		558.20 ± 18.35	b	562.86 ± 16.07	b	544.67 ± 31.51	b	945.86 ± 67.15	a
	DI0/CS0	111.94 ± 4.66	b	116.99 ± 9.06	b	107.64 ± 6.23	b	146.89 ± 10.48	a		91.25 ± 5.86	a	100.25 ± 6.93	a	152.58 ± 21.85	b	433.42 ± 74.91	c		97.44 ± 4.22	b	96.03 ± 5.71	b	133.41 ± 16.43	b	395.80 ± 56.44	a		96.83 ± 3.58	b	98.26 ± 3.42	b	110.15 ± 9.93	b	640.52 ± 55.29	a
	TR0/CS0	470.79 ± 11.37	ab	484.74 ± 20.24	ab	441.10 ± 9.69	b	507.78 ± 16.48	a		436.69 ± 22.72	a	465.02 ± 15.04	a	474.82 ± 19.83	a	501.78 ± 34.26	a		454.76 ± 15.39	a	446.77 ± 17.26	a	446.19 ± 32.45	a	484.06 ± 17.30	a		461.37 ± 14.91	a	464.60 ± 12.94	a	434.51 ± 22.29	a	324.16 ± 37.46	b
	ET0/CS0	296.30 ± 7.96	ab	292.71 ± 11.77	ab	277.36 ± 5.35	a	311.64 ± 12.00	b		274.42 ± 13.42	a	285.75 ± 7.47	a	287.28 ± 9.14	a	276.90 ± 20.08	a		284.05 ± 11.28	a	282.02 ± 10.57	a	278.59 ± 20.45	a	265.37 ± 12.03	a		303.63 ± 7.30	a	295.42 ± 10.61	a	270.62 ± 12.85	a	158.60 ± 25.39	b
	RE0/CS0	62.89 ± 2.72	a	57.53 ± 3.77	a	58.53 ± 2.83	a	58.11 ± 3.40	a		53.16 ± 2.75	b	55.59 ± 2.02	b	66.42 ± 2.95	a	58.61 ± 4.76	ab		56.89 ± 3.15	a	59.96 ± 4.47	a	63.18 ± 5.42	a	65.54 ± 3.89	a		64.45 ± 1.63	a	62.08 ± 3.91	a	60.84 ± 3.25	a	40.10 ± 7.44	a
	ABS/CSm	3055.60 ± 78.07	a	3140.53 ± 105.72	a	2847.13 ± 74.55	a	2993.13 ± 111.02	a		3071.73 ± 154.54	a	3224.33 ± 66.32	a	2777.40 ± 108.79	b	2282.93 ± 143.80	c		3141.13 ± 103.11	a	3084.67 ± 90.14	a	2713.73 ± 187.03	a	2145.36 ± 117.02	b		3222.07 ± 100.85	a	3231.36 ± 89.21	a	2750.73 ± 108.30	b	1499.54 ± 120.83	c
	DI0/CSm	582.73 ± 15.18	ab	601.73 ± 28.65	ab	548.73 ± 14.52	b	654.67 ± 24.15	a		527.93 ± 28.20	b	565.27 ± 21.53	b	627.40 ± 38.87	b	935.20 ± 86.31	a		552.20 ± 19.26	b	542.80 ± 22.81	b	579.60 ± 43.65	b	879.86 ± 57.19	a		558.20 ± 18.35	b	562.86 ± 16.07	b	544.67 ± 31.51	b	945.86 ± 67.15	a
	TR0/CSm	2472.87 ± 69.76	a	2538.80 ± 87.69	a	2298.40 ± 73.79	a	2338.47 ± 104.05	a		2543.80 ± 128.96	a	2659.07 ± 54.17	a	2150.00 ± 114.14	b	1347.73 ± 145.01	c		2588.93 ± 86.55	a	2541.87 ± 70.35	a	2134.13 ± 163.48	b	1265.50 ± 135.65	c		2663.87 ± 83.50	a	2668.50 ± 75.19	a	2206.07 ± 87.43	b	537.00 ± 79.42	c
	ET0/CSm	1561.27 ± 57.80	a	1539.13 ± 62.65	a	1452.80 ± 58.15	a	1447.60 ± 84.78	a		1602.53 ± 81.57	a	1640.60 ± 41.76	a	1330.87 ± 95.45	b	762.73 ± 92.84	c		1619.27 ± 67.55	a	1605.53 ± 44.69	a	1351.60 ± 112.89	a	700.14 ± 85.10	b		1754.00 ± 43.03	a	1698.21 ± 63.29	a	1389.80 ± 71.31	b	267.85 ± 50.29	c
	RE0/CSm	330.20 ± 14.84	a	302.40 ± 19.11	a	309.27 ± 20.63	a	272.80 ± 21.66	a		309.73 ± 15.62	a	321.60 ± 15.48	a	307.93 ± 24.77	a	163.53 ± 21.47	b		326.20 ± 20.71	a	339.27 ± 21.20	a	307.27 ± 31.59	a	171.43 ± 18.70	b		372.33 ± 9.61	a	357.93 ± 24.53	ab	312.53 ± 18.00	b	67.62 ± 14.25	c
	kP / ABS X kF	0.001 ± 0.000	ab	0.001 ± 0.000	ab	0.001 ± 0.000	a	0.001 ± 0.000	b		0.002 ± 0.000	a	0.001 ± 0.000	ab	0.001 ± 0.000	b	0.0007 ± 0.0001	c		0.002 ± 0.000	a	0.002 ± 0.000	a	0.001 ± 0.000	a	0.0007 ± 0.0000	b		0.002 ± 0.000	a	0.001 ± 0.000	a	0.002 ± 0.000	a	0.003 ± 0.000	b
	kN / ABS X kF	0.0003 ± 0.0000	a	0.0003 ± 0.0000	a	0.0003 ± 0.0000	a	0.0003 ± 0.0000	a		0.0003 ± 0.0000	ab	0.0003 ± 0.0000	a	0.0003 ± 0.0000	b	0.0004 ± 0.0000	c		0.0003 ± 0.000	a	0.0003 ± 0.0000	a	0.0004 ± 0.0000	a	0.0005 ± 0.0000	b		0.0003 ± 0.0000	a	0.0003 ± 0.0000	a	0.0004 ± 0.0000	b	0.0009 ± 0.0000	c
	RC/CS0	281.41 ± 8.16	a	291.20 ± 12.18	a	283.11 ± 7.20	a	304.33 ± 9.17	a		275.53 ± 12.81	a	279.75 ± 7.87	a	278.01 ± 10.14	a	258.02 ± 19.64	a		275.91 ± 13.24	a	276.46 ± 9.86	a	270.27 ± 16.95	a	252.95 ± 7.97	a		307.07 ± 9.21	a	283.11 ± 13.64	ab	267.59 ± 12.43	b	141.33 ± 19.63	c
	RC/CSm	1482.65 ± 57.59	a	1539.66 ± 78.65	a	1483.02 ± 64.46	a	1414.97 ± 80.53	a		1617.01 ± 89.61	a	1617.08 ± 66.74	a	1290.19 ± 100.28	b	709.83 ± 87.79	c		1582.93 ± 91.21	a	1583.44 ± 63.87	a	1324.03 ± 113.38	a	660.12 ± 69.57	b		1775.24 ± 56.32	a	1630.83 ± 84.68	a	1384.92 ± 82.64	b	232.12 ± 39.58	c
	RC/ABS	0.002 ± 0.000	ab	0.002 ± 0.000	ab	0.002 ± 0.000	a	0.002 ± 0.000	b		0.002 ± 0.000	a	0.002 ± 0.000	a	0.002 ± 0.000	a	0.001 ± 0.000	b		0.002 ± 0.000	a	0.002 ± 0.000	a	0.002 ± 0.000	a	0.001 ± 0.000	b		0.002 ± 0.000	a	0.002 ± 0.000	a	0.002 ± 0.000	a	0.001 ± 0.000	b
