# Supplementary material for: Primary Metabolite Adjustments Associated With Pinewood Nematode Resistance in Pinus pinaster
Source: Front Plant Sci. 2021 Nov 24;12:777681. doi: 10.3389/fpls.2021.777681 (PMC8691400; doi:10.3389/fpls.2021.777681)
Supplement: Supplementary file 5 [file Table_4.XLSX]

## Sheet: Suppl. Table 4
Supplementary Table 4. Fold changes in relative levels of OJIP transients in needles of Pinus pinaster half-sib plants up to 35 days after inoculation (DAI) with the pinewood nematode Bursaphelenchus xylophilus, in relation to mock-inoculated controls. Data are presented as means ± SE of 15 independent measurements. Significant changes using the Kruskal-Wallis test with a false discovery rate (FD…
H - Non-inoculated; W - Mock-inoculated; IN_R - Resistant PWN-inoculated; IN_S - Susceptible PWN-inoculated
		14 DAI				21 DAI				28 DAI				35 DAI
	Parameter	W	IN_R	IN_S		W	IN_R	IN_S		W	IN_R	IN_S		W	IN_R	IN_S
	tFm	1.00 ± 0.10	0.97 ± 0.05	1.01 ± 0.03		1.00 ± 0.05	1.40 ± 0.17	1.24 ± 0.03		1.00 ± 0.04	1.14 ± 0.05	1.27 ± 0.03		1.00 ± 0.06	1.10 ± 0.05	1.81 ± 0.26
	Area	1.00 ± 0.05	0.99 ± 0.05	0.99 ± 0.07		1.00 ± 0.04	0.98 ± 0.06	0.56 ± 0.07		1.00 ± 0.05	0.94 ± 0.09	0.57 ± 0.06		1.00 ± 0.07	0.91 ± 0.06	0.23 ± 0.05
	F0	1.00 ± 0.05	0.91 ± 0.02	1.09 ± 0.04		1.00 ± 0.04	1.11 ± 0.07	1.65 ± 0.15		1.00 ± 0.04	1.07 ± 0.08	1.62 ± 0.11		1.00 ± 0.03	0.97 ± 0.06	1.68 ± 0.12
	Fm	1.00 ± 0.03	0.91 ± 0.02	0.95 ± 0.04		1.00 ± 0.02	0.86 ± 0.03	0.71 ± 0.04		1.00 ± 0.03	0.88 ± 0.06	0.70 ± 0.04		1.00 ± 0.03	0.85 ± 0.03	0.45 ± 0.04
	Fv	1.00 ± 0.03	0.91 ± 0.03	0.92 ± 0.04		1.00 ± 0.02	0.81 ± 0.04	0.51 ± 0.05		1.00 ± 0.03	0.84 ± 0.06	0.50 ± 0.05		1.00 ± 0.03	0.83 ± 0.03	0.19 ± 0.03
	F0/Fm	1.00 ± 0.03	1.02 ± 0.04	1.16 ± 0.05		1.00 ± 0.03	1.32 ± 0.10	2.45 ± 0.24		1.00 ± 0.02	1.30 ± 0.13	2.44 ± 0.20		1.00 ± 0.01	1.13 ± 0.04	4.00 ± 0.23
	FV/Fm	1.00 ± 0.01	1.00 ± 0.01	0.96 ± 0.01		1.00 ± 0.01	0.93 ± 0.02	0.69 ± 0.05		1.00 ± 0.00	0.94 ± 0.03	0.69 ± 0.04		1.00 ± 0.003	0.97 ± 0.01	0.39 ± 0.05
	FV/F0	1.00 ± 0.04	0.99 ± 0.04	0.84 ± 0.04		1.00 ± 0.03	0.76 ± 0.06	0.35 ± 0.06		1.00 ± 0.02	0.81 ± 0.07	0.33 ± 0.05		1.00 ± 0.02	0.88 ± 0.04	0.11 ± 0.02
	VJ	1.00 ± 0.04	0.94 ± 0.02	0.98 ± 0.04		1.00 ± 0.03	1.01 ± 0.05	1.17 ± 0.05		1.00 ± 0.02	1.03 ± 0.04	1.23 ± 0.04		1.00 ± 0.03	1.02 ± 0.04	1.57 ± 0.11
	VI	1.00 ± 0.01	0.98 ± 0.01	1.00 ± 0.01		1.00 ± 0.01	0.98 ± 0.01	1.01 ± 0.01		1.00 ± 0.01	0.99 ± 0.01	1.00 ± 0.01		1.00 ± 0.01	0.99 ± 0.01	1.03 ± 0.03
	dVG/dto	1.00 ± 0.08	0.84 ± 0.04	0.98 ± 0.07		1.00 ± 0.09	1.09 ± 0.10	1.59 ± 0.15		1.00 ± 0.07	1.09 ± 0.10	1.61 ± 0.08		1.00 ± 0.08	1.05 ± 0.11	2.36 ± 0.17
	dV/dto	1.00 ± 0.06	0.88 ± 0.04	0.99 ± 0.07		1.00 ± 0.07	1.04 ± 0.09	1.39 ± 0.11		1.00 ± 0.05	1.06 ± 0.08	1.44 ± 0.06		1.00 ± 0.06	1.01 ± 0.09	1.85 ± 0.12
	Sm	1.00 ± 0.04	1.09 ± 0.04	1.06 ± 0.05		1.00 ± 0.05	1.21 ± 0.04	1.07 ± 0.06		1.00 ± 0.05	1.11 ± 0.04	1.15 ± 0.05		1.00 ± 0.05	1.10 ± 0.05	1.21 ± 0.27
	N	1.00 ± 0.03	1.02 ± 0.03	1.06 ± 0.04		1.00 ± 0.03	1.26 ± 0.04	1.27 ± 0.05		1.00 ± 0.06	1.12 ± 0.05	1.34 ± 0.06		1.00 ± 0.03	1.09 ± 0.04	1.52 ± 0.37
	Sm/tFm	1.00 ± 0.07	1.06 ± 0.06	0.97 ± 0.05		1.00 ± 0.04	0.93 ± 0.06	0.85 ± 0.03		1.00 ± 0.03	0.98 ± 0.04	0.90 ± 0.03		1.00 ± 0.04	1.00 ± 0.04	0.64 ± 0.07
	ABS/RC	1.00 ± 0.04	0.94 ± 0.03	1.04 ± 0.04		1.00 ± 0.05	1.11 ± 0.06	1.92 ± 0.22		1.00 ± 0.04	1.12 ± 0.08	1.78 ± 0.13		1.00 ± 0.04	1.02 ± 0.06	4.06 ± 0.76
	DI0/RC	1.00 ± 0.07	0.95 ± 0.06	1.21 ± 0.10		1.00 ± 0.07	1.52 ± 0.20	5.31 ± 1.10		1.00 ± 0.05	1.58 ± 0.32	4.60 ± 0.69		1.00 ± 0.05	1.17 ± 0.11	17.52 ± 4.35
	TR0/RC	1.00 ± 0.03	0.93 ± 0.02	1.00 ± 0.03		1.00 ± 0.04	1.02 ± 0.04	1.18 ± 0.05		1.00 ± 0.03	1.02 ± 0.04	1.18 ± 0.02		1.00 ± 0.04	0.98 ± 0.05	1.20 ± 0.03
	ET0/RC	1.00 ± 0.03	0.97 ± 0.01	1.01 ± 0.02		1.00 ± 0.03	1.01 ± 0.02	1.05 ± 0.02		1.00 ± 0.03	0.99 ± 0.03	1.02 ± 0.02		1.00 ± 0.02	0.96 ± 0.03	0.82 ± 0.08
	RE0/RC	1.00 ± 0.09	1.13 ± 0.11	0.86 ± 0.11		1.00 ± 0.11	0.76 ± 0.14	0.21 ± 0.06		1.00 ± 0.08	0.83 ± 0.14	0.15 ± 0.04		1.00 ± 0.07	0.94 ± 0.13	0.03 ± 0.01
	PIABS	1.00 ± 0.10	1.14 ± 0.11	0.87 ± 0.11		1.00 ± 0.12	0.78 ± 0.14	0.22 ± 0.06		1.00 ± 0.08	0.84 ± 0.15	0.16 ± 0.04		1.00 ± 0.07	0.95 ± 0.13	0.03 ± 0.01
	PITOTAL	1.00 ± 0.11	1.28 ± 0.16	0.85 ± 0.15		1.00 ± 0.16	0.92 ± 0.18	0.23 ± 0.07		1.00 ± 0.08	0.96 ± 0.20	0.19 ± 0.04		1.00 ± 0.12	1.02 ± 0.16	0.04 ± 0.01
	φPo	1.00 ± 0.01	1.00 ± 0.01	0.96 ± 0.01		1.00 ± 0.01	0.93 ± 0.02	0.69 ± 0.05		1.00 ± 0.00	0.94 ± 0.03	0.69 ± 0.04		1.00 ± 0.00	0.97 ± 0.01	0.41 ± 0.04
	ψEo	1.00 ± 0.02	1.04 ± 0.02	1.01 ± 0.02		1.00 ± 0.02	0.99 ± 0.03	0.89 ± 0.03		1.00 ± 0.01	0.98 ± 0.03	0.87 ± 0.02		1.00 ± 0.02	0.99 ± 0.03	0.70 ± 0.06
	φEo	1.00 ± 0.03	1.03 ± 0.02	0.97 ± 0.03		1.00 ± 0.02	0.93 ± 0.05	0.63 ± 0.06		1.00 ± 0.01	0.93 ± 0.05	0.60 ± 0.04		1.00 ± 0.02	0.96 ± 0.03	0.31 ± 0.05
	δRo	1.00 ± 0.04	1.08 ± 0.05	0.96 ± 0.05		1.00 ± 0.05	1.18 ± 0.03	1.08 ± 0.05		1.00 ± 0.05	1.08 ± 0.04	1.18 ± 0.07		1.00 ± 0.05	1.08 ± 0.03	1.15 ± 0.17
	φRo	1.00 ± 0.06	1.12 ± 0.06	0.94 ± 0.07		1.00 ± 0.06	1.09 ± 0.07	0.69 ± 0.08		1.00 ± 0.05	1.00 ± 0.06	0.72 ± 0.06		1.00 ± 0.06	1.03 ± 0.05	0.38 ± 0.07
	ABS/CS0	1.00 ± 0.05	0.91 ± 0.02	1.09 ± 0.04		1.00 ± 0.04	1.11 ± 0.07	1.65 ± 0.15		1.00 ± 0.04	1.07 ± 0.08	1.62 ± 0.11		1.00 ± 0.03	0.97 ± 0.06	1.68 ± 0.12
	DI0/CS0	1.00 ± 0.08	0.92 ± 0.05	1.26 ± 0.09		1.00 ± 0.07	1.52 ± 0.22	4.32 ± 0.75		1.00 ± 0.06	1.39 ± 0.17	4.12 ± 0.59		1.00 ± 0.03	1.12 ± 0.10	6.52 ± 0.56
	TR0/CS0	1.00 ± 0.04	0.91 ± 0.02	1.05 ± 0.03		1.00 ± 0.03	1.02 ± 0.04	1.08 ± 0.07		1.00 ± 0.04	1.00 ± 0.07	1.08 ± 0.04		1.00 ± 0.03	0.94 ± 0.05	0.70 ± 0.08
	ET0/CS0	1.00 ± 0.04	0.95 ± 0.02	1.06 ± 0.04		1.00 ± 0.03	1.01 ± 0.03	0.97 ± 0.07		1.00 ± 0.04	0.99 ± 0.07	0.94 ± 0.04		1.00 ± 0.04	0.92 ± 0.04	0.54 ± 0.09
	RE0/CS0	1.00 ± 0.07	1.02 ± 0.05	1.01 ± 0.06		1.00 ± 0.04	1.19 ± 0.05	1.05 ± 0.09		1.00 ± 0.07	1.05 ± 0.09	1.09 ± 0.06		1.00 ± 0.06	0.98 ± 0.05	0.65 ± 0.12
	ABS/CSm	1.00 ± 0.03	0.91 ± 0.02	0.95 ± 0.04		1.00 ± 0.02	0.86 ± 0.03	0.71 ± 0.04		1.00 ± 0.03	0.88 ± 0.06	0.70 ± 0.04		1.00 ± 0.03	0.85 ± 0.03	0.46 ± 0.04
	DI0/CSm	1.00 ± 0.05	0.91 ± 0.02	1.09 ± 0.04		1.00 ± 0.04	1.11 ± 0.07	1.65 ± 0.15		1.00 ± 0.04	1.07 ± 0.08	1.62 ± 0.11		1.00 ± 0.03	0.97 ± 0.06	1.68 ± 0.12
	TR0/CSm	1.00 ± 0.03	0.91 ± 0.03	0.92 ± 0.04		1.00 ± 0.02	0.81 ± 0.04	0.51 ± 0.05		1.00 ± 0.03	0.84 ± 0.06	0.50 ± 0.05		1.00 ± 0.03	0.83 ± 0.03	0.20 ± 0.03
	ET0/CSm	1.00 ± 0.04	0.94 ± 0.04	0.94 ± 0.06		1.00 ± 0.03	0.81 ± 0.06	0.46 ± 0.06		1.00 ± 0.03	0.84 ± 0.07	0.44 ± 0.05		1.00 ± 0.04	0.82 ± 0.04	0.16 ± 0.03
	RE0/CSm	1.00 ± 0.06	1.02 ± 0.07	0.90 ± 0.07		1.00 ± 0,05	0.96 ± 0.08	0.51 ± 0.07		1.00 ± 0,06	0.91 ± 0.09	0.51 ± 0.06		1.00 ± 1.86	0.87 ± 0.05	0.19 ± 0.04
	kP / ABS X kF	1.00 ± 0.05	1.06 ± 0.04	0.88 ± 0.04		1.00 ± 0.04	0.87 ± 0.06	0.48 ± 0.07		1.00 ± 0.04	0.93 ± 0.09	0.45 ± 0.04		1.00 ± 0.07	1.06 ± 0.08	0.23 ± 0.03
	kN / ABS X kF	1.00 ± 0.04	1.02 ± 0.04	1.00 ± 0.05		1.00 ± 0.02	1.17 ± 0.07	1.57 ± 0.14		1.00 ± 0.03	1.33 ± 0.22	1.46 ± 0.08		1.00 ± 0.03	1.19 ± 0.07	2.74 ± 0.36
	RC/CS0	1.00 ± 0.04	0.97 ± 0.02	1.05 ± 0.03		1.00 ± 0.03	0.99 ± 0.04	0.92 ± 0.07		1.00 ± 0.04	0.98 ± 0.06	0.91 ± 0.03		1.00 ± 0.05	0.95 ± 0.04	0.50 ± 0.07
	RC/CSm	1.00 ± 0.05	0.96 ± 0.04	0.92 ± 0.05		1.00 ± 0.04	0.80 ± 0.06	0.44 ± 0.05		1.00 ± 0.04	0.84 ± 0.07	0.42 ± 0.04		1.00 ± 0.05	0.85 ± 0.05	0.14 ± 0.02
	RC/ABS	1.00 ± 0.05	1.07 ± 0.03	0.91 ± 0.03		1.00 ± 0.04	0.93 ± 0.05	0.66 ± 0.06		1.00 ± 0.04	1.00 ± 0.09	0.63 ± 0.03		1.00 ± 0.03	1.08 ± 0.07	0.66 ± 0.05
