# Supplementary material for: Primary Metabolite Adjustments Associated With Pinewood Nematode Resistance in Pinus pinaster
Source: Front Plant Sci. 2021 Nov 24;12:777681. doi: 10.3389/fpls.2021.777681 (PMC8691400; doi:10.3389/fpls.2021.777681)
Supplement: Supplementary file 6 [file Table_5.XLSX]

## Sheet: Suppl. Table 5
Supplementary Table 5. Fold changes in relative levels of OJIP transients in needles of Pinus pinaster half-sib plants up to 35 days after mock inoculation (DAI), in relation to the non-inoculated controls. Data are presented as means ± SE of 15 independent measurements.
H - Non-inoculated; W - Mock-inoculated
		14 DAI			21 DAI			28 DAI			35 DAI
	Parameter	H	W		H	W		H	W		H	W
	tFm	1.00 ± 0.04	1.07 ± 0.11		1.00 ± 0.04	1.02 ± 0.05		1.00 ± 0.17	0.82 ± 0.04		1.00 ± 0.03	0.95 ± 0.05
	Area	1.00 ± 0.04	0.93 ± 0.05		1.00 ± 0.05	1.03 ± 0.04		1.00 ± 0.06	0.98 ± 0.05		1.00 ± 0.03	0.94 ± 0.06
	F0	1.00 ± 0.03	1.03 ± 0.05		1.00 ± 0.05	1.07 ± 0.04		1.00 ± 0.03	0.98 ± 0.04		1.00 ± 0.03	1.01 ± 0.03
	Fm	1.00 ± 0.03	1.03 ± 0.03		1.00 ± 0.05	1.05 ± 0.02		1.00 ± 0.03	0.98 ± 0.03		1.00 ± 0.03	1.00 ± 0.03
	Fv	1.00 ± 0.03	1.03 ± 0.04		1.00 ± 0.05	1.05 ± 0.02		1.00 ± 0.03	0.98 ± 0.03		1.00 ± 0.03	1.00 ± 0.03
	F0/Fm	1.00 ± 0.02	1.00 ± 0.03		1.00 ± 0.02	1.02 ± 0.03		1.00 ± 0.02	1.00 ± 0.02		1.00 ± 0.01	1.01 ± 0.01
	FV/Fm	1.00 ± 0.01	1.00 ± 0.01		1.00 ± 0.00	1.00 ± 0.01		1.00 ± 0.00	1.00 ± 0.00		1.00 ± 0.00	1.00 ± 0.00
	FV/F0	1.00 ± 0.03	1.01 ± 0.04		1.00 ± 0.02	0.98 ± 0.03		1.00 ± 0.02	1.01 ± 0.02		1.00 ± 0.01	0.99 ± 0.02
	VJ	1.00 ± 0.02	1.06 ± 0.04		1.00 ± 0.02	1.04 ± 0.03		1.00 ± 0.03	0.98 ± 0.02		1.00 ± 0.02	1.08 ± 0.03
	VI	1.00 ± 0.01	1.02 ± 0.01		1.00 ± 0.01	1.00 ± 0.01		1.00 ± 0.01	0.99 ± 0.01		1.00 ± 0.01	1.01 ± 0.01
	dVG/dto	1.00 ± 0.06	1.03 ± 0.08		1.00 ± 0.07	1.12 ± 0.10		1.00 ± 0.09	0.93 ± 0.07		1.00 ± 0.05	1.22 ± 0.10
	dV/dto	1.00 ± 0.04	1.06 ± 0.06		1.00 ± 0.06	1.11 ± 0.08		1.00 ± 0.07	0.94 ± 0.05		1.00 ± 0.04	1.20 ± 0.08
	Sm	1.00 ± 0.03	0.91 ± 0.04		1.00 ± 0.03	0.99 ± 0.05		1.00 ± 0.04	1.01 ± 0.05		1.00 ± 0.03	0.92 ± 0.05
	N	1.00 ± 0.02	0.90 ± 0.03		1.00 ± 0.04	1.02 ± 0.03		1.00 ± 0.05	0.98 ± 0.06		1.00 ± 0.03	1.01 ± 0.03
	Sm/tFm	1.00 ± 0.03	0.92 ± 0.07		1.00 ± 0.03	0.97 ± 0.03		1.00 ± 0.06	1.10 ± 0.03		1.00 ± 0.02	0.98 ± 0.04
	ABS/RC	1.00 ± 0.03	1.00 ± 0.04		1.00 ± 0.04	1.06 ± 0.05		1.00 ± 0.05	0.96 ± 0.04		1.00 ± 0.02	1.11 ± 0.04
	DI0/RC	1.00 ± 0.04	1.01 ± 0.07		1.00 ± 0.06	1.09 ± 0.08		1.00 ± 0.06	0.96 ± 0.05		1.00 ± 0.03	1.12 ± 0.05
	TR0/RC	1.00 ± 0.03	1.00 ± 0.03		1.00 ± 0.03	1.06 ± 0.04		1.00 ± 0.04	0.97 ± 0.03		1.00 ± 0.02	1.11 ± 0.04
	ET0/RC	1.00 ± 0.02	0.96 ± 0.03		1.00 ± 0.02	1.03 ± 0.03		1.00 ± 0.03	0.98 ± 0.03		1.00 ± 0.02	1.06 ± 0.03
	RE0/RC	1.00 ± 0.02	0.89 ± 0.05		1.00 ± 0.04	1.03 ± 0.04		1.00 ± 0.03	1.05 ± 0.07		1.00 ± 0.03	1.04 ± 0.05
	PIABS	1.00 ± 0.09	0.95 ± 0.09		1.00 ± 0.08	0.91 ± 0.11		1.00 ± 0.10	1.05 ± 0.09		1.00 ± 0.06	0.81 ± 0.06
	PITOTAL	1.00 ± 0.09	0.88 ± 0.10		1.00 ± 0.10	0.98 ± 0.15		1.00 ± 0.13	1.05 ± 0.08		1.00 ± 0.08	0.81 ± 0.10
	φPo	1.00 ± 0.01	1.00 ± 0.01		1.00 ± 0.00	1.00 ± 0.01		1.00 ± 0.00	1.00 ± 0.00		1.00 ± 0.00	1.00 ± 0.00
	ψEo	1.00 ± 0.01	0.97 ± 0.02		1.00 ± 0.01	0.98 ± 0.02		1.00 ± 0.02	1.01 ± 0.01		1.00 ± 0.01	0.96 ± 0.02
	φEo	1.00 ± 0.02	0.97 ± 0.03		1.00 ± 0.02	0.97 ± 0.02		1.00 ± 0.02	1.01 ± 0.01		1.00 ± 0.01	0.96 ± 0.02
	δRo	1.00 ± 0.03	0.92 ± 0.04		1.00 ± 0.03	1.01 ± 0.05		1.00 ± 0.04	1.05 ± 0.05		1.00 ± 0.03	0.98 ± 0.05
	φRo	1.00 ± 0.03	0.90 ± 0.05		1.00 ± 0.03	0.99 ± 0.06		1.00 ± 0.05	1.06 ± 0.05		1.00 ± 0.04	0.94 ± 0.06
	ABS/CS0	1.00 ± 0.03	1.03 ± 0.05		1.00 ± 0.05	1.07 ± 0.04		1.00 ± 0.03	0.98 ± 0.04		1.00 ± 0.03	1.01 ± 0.03
	DI0/CS0	1.00 ± 0.04	1.05 ± 0.08		1.00 ± 0.06	1.10 ± 0.08		1.00 ± 0.04	0.99 ± 0.06		1.00 ± 0.04	1.01 ± 0.04
	TR0/CS0	1.00 ± 0.02	1.03 ± 0.04		1.00 ± 0.05	1.06 ± 0.03		1.00 ± 0.03	0.98 ± 0.04		1.00 ± 0.03	1.01 ± 0.03
	ET0/CS0	1.00 ± 0.03	0.99 ± 0.04		1.00 ± 0.05	1.04 ± 0.03		1.00 ± 0.04	0.99 ± 0.04		1.00 ± 0.02	0.97 ± 0.03
	RE0/CS0	1.00 ± 0.04	0.91 ± 0.06		1.00 ± 0.05	1.05 ± 0.04		1.00 ± 0.06	1.05 ± 0.08		1.00 ± 0.03	0.96 ± 0.06
	ABS/CSm	1.00 ± 0.03	1.03 ± 0.03		1.00 ± 0.05	1.05 ± 0.02		1.00 ± 0.03	0.98 ± 0.03		1.00 ± 0.03	1.00 ± 0.03
	DI0/CSm	1.00 ± 0.03	1.03 ± 0.05		1.00 ± 0.05	1.07 ± 0.04		1.00 ± 0.03	0.98 ± 0.04		1.00 ± 0.03	1.01 ± 0.03
	TR0/CSm	1.00 ± 0.03	1.03 ± 0.04		1.00 ± 0.05	1.05 ± 0.02		1.00 ± 0.03	0.98 ± 0.03		1.00 ± 0.03	1.00 ± 0.03
	ET0/CSm	1.00 ± 0.04	0.99 ± 0.04		1.00 ± 0.05	1.02 ± 0.03		1.00 ± 0.04	0.99 ± 0.03		1.00 ± 0.02	0.97 ± 0.04
	RE0/CSm	1.00 ± 0.04	0.92 ± 0.06		1.00 ± 0.05	1.04 ± 0.05		1.00 ± 0.06	1.04 ± 0.06		1.00 ± 0.03	0.96 ± 0.07
	kP / ABS X kF	1.00 ± 0.03	1.00 ± 0.05		1.00 ± 0.08	0.90 ± 0.04		1.00 ± 0.04	1.02 ± 0.04		1.00 ± 0.03	0.99 ± 0.03
	kN / ABS X kF	1.00 ± 0.03	1.04 ± 0.04		1.00 ± 0.07	0.90 ± 0.02		1.00 ± 0.03	1.00 ± 0.03		1.00 ± 0.04	1.00 ± 0.03
	RC/CS0	1.00 ± 0.03	1.03 ± 0.04		1.00 ± 0.05	1.02 ± 0.03		1.00 ± 0.05	1.00 ± 0.04		1.00 ± 0.03	0.92 ± 0.04
	RC/CSm	1.00 ± 0.04	1.04 ± 0.05		1.00 ± 0.06	1.00 ± 0.04		1.00 ± 0.06	1.00 ± 0.04		1.00 ± 0.03	0.92 ± 0.05
	RC/ABS	1.00 ± 0.03	0.99 ± 0.05		1.00 ± 0.08	0.90 ± 0.03		1.00 ± 0.03	1.02 ± 0.04		1.00 ± 0.03	0.99 ± 0.03
