# Supplementary material for: Primary Metabolite Adjustments Associated With Pinewood Nematode Resistance in Pinus pinaster
Source: Front Plant Sci. 2021 Nov 24;12:777681. doi: 10.3389/fpls.2021.777681 (PMC8691400; doi:10.3389/fpls.2021.777681)
Supplement: Supplementary file 7 [file Table_6.XLSX]

## Sheet: Suppl. Table 6
Supplementary Table 6. Fold changes in relative levels of primary metabolites in stem tissues of Pinus pinaster half-sib plants up to 35 days after inoculation (DAI) with the pinewood nematode Bursaphelenchus xylophilus, in relation to mock-inoculated controls. Relative values were normalized to the internal standard (ribitol) and fresh weight (FW) of the samples. Data are presented as means ± SE…
W - Mock-inoculated; IN_R - Resistant PWN-inoculated; IN_S - Susceptible PWN-inoculated
			14 DAI							21 DAI							28 DAI							35 DAI
		Analyte	W		IN_R		IN_S			W		IN_R		IN_S			W		IN_R		IN_S			W		IN_R		IN_S
	AA	2-Aminoadipate	1.00 ± 0.13	a	0.97 ± 0.22	a	0.71 ± 0.16	a		1.00 ± 0.18	a	1.06 ± 0.22	a	0.38 ± 0.11	b		1.00 ± 0.18	a	0.83 ± 0.12	a	0.55 ± 0.11	a		1.00 ± 0.19	a	0.66 ± 0.15	a	0.14 ± 0.04	b
		Alanine	1.00 ± 0.19	a	1.20 ± 0.36	a	0.50 ± 0.16	a		1.00 ± 0.32	a	1.12 ± 0.36	a	0.32 ± 0.04	a		1.00 ± 0.22	a	1.18 ± 0.29	a	0.87 ± 0.22	a		1.00 ± 0.22	a	1.29 ± 0.28	a	0.22 ± 0.06	b
		Arginine	1.00 ± 0.19	a	0.32 ± 0.13	b	0.05 ± 0.03	b		1.00 ± 0.16	a	0.23 ± 0.11	b	0.09 ± 0.06	b		1.00 ± 0.15	a	0.13 ± 0.06	b	0.02 ± 0.01	c		1.00 ± 0.29	a	0.10 ± 0.05	b	0.03 ± 0.01	b
		Asparagine	1.00 ± 0.34	a	0.36 ± 0.15	b	0.80 ± 0.43	ab		1.00 ± 0.26	a	0.11 ± 0.02	ab	0.28 ± 0.24	b		1.00 ± 0.19	a	0.09 ± 0.01	b	0.08 ± 0.02	c		1.00 ± 0.17	a	0.38 ± 0.11	b	0.11 ± 0.03	b
		Aspartate	1.00 ± 0.08	a	0.93 ± 0.18	a	0.26 ± 0.08	b		1.00 ± 0.08	a	0.61 ± 0.11	b	0.06 ± 0.01	c		1.00 ± 0.07	a	0.58 ± 0.14	b	0.05 ± 0.01	c		1.00 ± 0.07	a	0.66 ± 0.11	b	0.03 ± 0.00	c
		β-Alanine	1.00 ± 0.62	a	1.00 ± 0.18	a	0.91 ± 0.16	a		1.00 ± 0.12	b	2.84 ± 0.50	a	1.28 ± 0.18	b		1.00 ± 0.18	c	1.90 ± 0.20	b	3.99 ± 0.87	a		1.00 ± 0.14	a	1.59 ± 0.36	a	0.87 ± 0.23	a
		GABA	1.00 ± 0.07	a	1.22 ± 0.12	a	1.49 ± 0.22	a		1.00 ± 0.08	a	2.01 ± 0.37	b	2.58 ± 1.12	ab		1.00 ± 0.08	c	1.77 ± 0.30	b	4.05 ± 1.39	a		1.00 ± 0.13	a	1.08 ± 0.11	a	1.19 ± 0.34	a
		Glutamate	1.00 ± 0.07	a	0.85 ± 0.18	a	0.22 ± 0.06	b		1.00 ± 0.08	a	0.91 ± 0.16	a	0.07 ± 0.02	b		1.00 ± 0.08	a	1.01 ± 0.28	a	0.11 ± 0.06	b		1.00 ± 0.10	a	1.49 ± 0.23	a	0.07 ± 0.01	b
		Glutamine	1.00 ± 0.17	a	0.13 ± 0.02	b	0.10 ± 0.02	b		1.00 ± 0.18	a	0.21 ± 0.05	b	0.10 ± 0.03	c		1.00 ± 0.16	a	0.15 ± 0.04	b	0.08 ± 0.03	b		1.00 ± 0.21	a	0.31 ± 0.08	b	0.07 ± 0.01	c
		Glycine	1.00 ± 0.09	a	0.48 ± 0.07	b	0.35 ± 0.05	b		1.00 ± 0.06	a	0.74 ± 0.08	b	0.41 ± 0.06	c		1.00 ± 0.10	a	0.75 ± 0.09	ab	0.78 ± 0.23	b		1.00 ± 0.25	a	0.46 ± 0.05	b	0.21 ± 0.03	c
		Histidine	1.00 ± 0.20	a	0.09 ± 0.03	b	0.04 ± 0.01	b		1.00 ± 0.20	a	0.07 ± 0.02	b	0.04 ± 0.02	b		1.00 ± 0.14	a	0.06 ± 0.01	b	0.02 ± 0.00	c		1.00 ± 0.32	a	0.06 ± 0.01	b	0.01 ± 0.00	c
		Isoleucine	1.00 ± 0.12	a	0.56 ± 0.10	b	0.25 ± 0.04	c		1.00 ± 0.12	a	0.68 ± 0.10	a	0.24 ± 0.03	b		1.00 ± 0.10	a	1.22 ± 0.23	a	0.84 ± 0.19	a		1.00 ± 0.10	a	2.01 ± 0.40	a	0.41 ± 0.09	b
		Leucine	1.00 ± 0.10	a	0.61 ± 0.10	b	0.34 ± 0.06	c		1.00 ± 0.12	a	0.64 ± 0.08	ab	0.46 ± 0.07	b		1.00 ± 0.08	a	1.06 ± 0.15	a	1.17 ± 0.32	a		1.00 ± 0.09	ab	1.42 ± 0.27	a	0.92 ± 0.21	b
		Lysine	1.00 ± 0.23	a	0.20 ± 0.06	b	0.05 ± 0.01	c		1.00 ± 0.19	a	0.20 ± 0.07	b	0.03 ± 0.01	c		1.00 ± 0.15	a	0.13 ± 0.04	b	0.02 ± 0.01	c		1.00 ± 0.22	a	0.20 ± 0.06	b	0.03 ± 0.01	c
		Ornithine	1.00 ± 0.22	a	0.19 ± 0.06	b	0.03 ± 0.01	c		1.00 ± 0.19	a	0.16 ± 0.07	b	0.004 ± 0.001	c		1.00 ± 0.23	a	0.03 ± 0.01	b	0.01 ± 0.00	c		1.00 ± 0.30	a	0.09 ± 0.03	b	0.01 ± 0.01	c
		Phenylalanine	1.00 ± 0.20	a	0.56 ± 0.11	ab	0.33 ± 0.06	b		1.00 ± 0.18	a	0.71 ± 0.14	a	0.28 ± 0.04	b		1.00 ± 0.11	a	0.76 ± 0.13	ab	0.55 ± 0.09	b		1.00 ± 0.18	a	1.32 ± 0.18	a	0.47 ± 0.09	b
		Proline	1.00 ± 0.18	a	0.84 ± 0.17	a	1.18 ± 0.23	a		1.00 ± 0.12	a	2.57 ± 0.75	a	2.52 ± 0.59	a		1.00 ± 0.14	b	2.39 ± 0.53	b	20.96 ± 6.43	a		1.00 ± 0.18	a	1.12 ± 0.21	a	4.05 ± 1.07	a
		Serine	1.00 ± 0.13	a	0.51 ± 0.07	b	0.19 ± 0.05	c		1.00 ± 0.09	a	0.66 ± 0.10	b	0.08 ± 0.01	c		1.00 ± 0.12	a	0.57 ± 0.14	b	0.20 ± 0.05	c		1.00 ± 0.18	a	0.51 ± 0.08	b	0.04 ± 0.01	c
		Threonine	1.00 ± 0.16	a	0.25 ± 0.04	b	0.10 ± 0.02	c		1.00 ± 0.12	a	0.24 ± 0.03	b	0.08 ± 0.01	c		1.00 ± 0.12	a	0.22 ± 0.04	b	0.15 ± 0.03	b		1.00 ± 0.16	a	0.29 ± 0.04	b	0.07 ± 0.01	c
		Tryptophan	1.00 ± 0.20	a	0.08 ± 0.04	b	0.05 ± 0.01	b		1.00 ± 0.20	a	0.05 ± 0.01	b	0.02 ± 0.00	b		1.00 ± 0.18	a	0.09 ± 0.02	b	0.02 ± 0.003	c		1.00 ± 0.36	a	0.16 ± 0.05	b	0.02 ± 0.00	c
		Tyrosine	1.00 ± 0.17	a	0.16 ± 0.04	b	0.13 ± 0.04	b		1.00 ± 0.22	a	0.20 ± 0.03	b	0.14 ± 0.03	b		1.00 ± 0.18	a	0.21 ± 0.02	b	0.21 ± 0.05	b		1.00 ± 0.24	a	0.38 ± 0.10	b	0.15 ± 0.03	c
		Valine	1.00 ± 0.14	a	0.49 ± 0.08	b	0.26 ± 0.05	c		1.00 ± 0.12	a	0.65 ± 0.08	a	0.20 ± 0.03	b		1.00 ± 0.09	a	0.87 ± 0.13	a	0.97 ± 0.26	a		1.00 ± 0.11	a	1.12 ± 0.20	a	0.32 ± 0.07	b
	AO	Citrate	1.00 ± 0.18	a	1.32 ± 0.23	a	0.38 ± 0.14	b		1.00 ± 0.15	a	0.53 ± 0.15	a	0.06 ± 0.02	b		1.00 ± 0.19	a	0.83 ± 0.17	a	0.13 ± 0.04	b		1.00 ± 0.23	a	0.85 ± 0.12	a	0.06 ± 0.02	b
		Dehydroascorbate	1.00 ± 0.12	a	1.19 ± 0.15	a	1.48 ± 1.04	a		1.00 ± 0.11	a	0.96 ± 0.13	a	0.31 ± 0.09	b		1.00 ± 0.15	a	1.34 ± 0.28	a	0.58 ± 0.10	a		1.00 ± 0.13	a	0.98 ± 0.23	a	0.20 ± 0.09	b
		Fumarate	1.00 ± 0.13	a	1.08 ± 0.18	a	1.60 ± 0.33	a		1.00 ± 0.14	a	1.45 ± 0.28	a	1.34 ± 0.22	a		1.00 ± 0.10	a	1.88 ± 0.32	a	1.33 ± 0.26	a		1.00 ± 0.11	a	1.41 ± 0.19	a	0.77 ± 0.19	b
		Glycerate	1.00 ± 0.12	b	1.80 ± 0.16	a	2.12 ± 0.28	a		1.00 ± 0.14	b	1.77 ± 0.22	ab	2.44 ± 0.61	a		1.00 ± 0.08	b	3.74 ± 0.67	a	5.09 ± 1.23	a		1.00 ± 0.10	b	2.70 ± 0.50	a	3.55 ± 0.91	ab
		Malate	1.00 ± 0.17	a	0.91 ± 0.18	ab	0.75 ± 0.29	b		1.00 ± 0.13	a	1.10 ± 0.14	a	0.18 ± 0.06	b		1.00 ± 0.21	a	1.61 ± 0.21	a	0.25 ± 0.10	b		1.00 ± 0.12	a	1.78 ± 0.46	a	0.07 ± 0.03	b
		Quinate	1.00 ± 0.16	a	0.53 ± 0.08	ab	0.44 ± 0.11	b		1.00 ± 0.12	a	0.53 ± 0.09	a	0.17 ± 0.05	b		1.00 ± 0.13	a	0.67 ± 0.13	a	0.23 ± 0.07	b		1.00 ± 0.13	a	0.76 ± 0.13	a	0.08 ± 0.02	b
		Shikimate	1.00 ± 0.14	a	0.39 ± 0.06	b	0.22 ± 0.05	b		1.00 ± 0.14	a	0.54 ± 0.10	a	0.16 ± 0.05	b		1.00 ± 0.13	a	0.54 ± 0.12	a	0.23 ± 0.08	b		1.00 ± 0.11	a	0.73 ± 0.08	a	0.05 ± 0.02	b
		Succinate	1.00 ± 0.11	b	2.23 ± 0.30	a	1.60 ± 0.35	ab		1.00 ± 0.11	b	1.76 ± 0.20	a	1.59 ± 0.59	ab		1.00 ± 0.08	b	2.50 ± 0.28	a	1.99 ± 0.47	ab		1.00 ± 0.09	a	1.54 ± 0.21	a	0.51 ± 0.10	b
		Threonate	1.00 ± 0.10	a	1.77 ± 0.31	a	1.01 ± 0.10	a		1.00 ± 0.10	a	1.15 ± 0.14	a	0.68 ± 0.13	b		1.00 ± 0.10	b	1.81 ± 0.23	a	1.26 ± 0.30	ab		1.00 ± 0.08	a	2.00 ± 0.44	a	0.65 ± 0.20	b
	SS	Fructose	1.00 ± 0.17	a	1.55 ± 0.39	a	0.90 ± 0.31	a		1.00 ± 0.23	b	1.98 ± 0.46	a	0.47 ± 0.17	a		1.00 ± 0.24	a	1.35 ± 0.30	a	0.51 ± 0.21	b		1.00 ± 0.26	a	1.08 ± 0.27	a	0.03 ± 0.01	b
		Fucose	1.00 ± 0.06	b	4.06 ± 0.48	a	3.82 ± 0.44	a		1.00 ± 0.11	a	3.11 ± 0.30	b	3.42 ± 0.56	b		1.00 ± 0.12	b	4.42 ± 0.62	a	4.44 ± 0.59	a		1.00 ± 0.09	b	3.06 ± 0.46	a	3.09 ± 0.63	a
		Galactinol	1.00 ± 0.19	a	1.29 ± 0.37	a	0.84 ± 0.24	a		1.00 ± 0.19	a	0.83 ± 0.16	a	0.29 ± 0.05	b		1.00 ± 0.22	a	0.77 ± 0.18	ab	0.47 ± 0.10	b		1.00 ± 0.33	a	0.62 ± 0.09	a	0.15 ± 0.03	b
		Glucose	1.00 ± 0.19	a	2.24 ± 0.48	a	2.14 ± 0.56	a		1.00 ± 0.24	a	2.80 ± 0.76	a	1.08 ± 0.29	a		1.00 ± 0.28	a	1.52 ± 0.35	a	0.61 ± 0.10	a		1.00 ± 0.27	a	1.03 ± 0.20	a	0.05 ± 0.01	b
		Glycerol	1.00 ± 0.14	b	1.77 ± 0.36	b	3.76 ± 0.84	a		1.00 ± 0.11	b	2.33 ± 0.63	b	7.58 ± 1.37	a		1.00 ± 0.08	c	6.13 ± 2.21	b	15.17 ± 4.59	a		1.00 ± 0.09	b	0.98 ± 0.10	b	5.26 ± 1.13	a
		myo-Inositol	1.00 ± 0.20	ab	1.44 ± 0.31	a	0.72 ± 0.31	b		1.00 ± 0.18	a	1.97 ± 0.49	a	0.34 ± 0.13	b		1.00 ± 0.28	ab	1.47 ± 0.26	a	0.79 ± 0.23	b		1.00 ± 0.21	a	0.72 ± 0.11	a	0.13 ± 0.04	b
		Raffinose	1.00 ± 0.24	a	0.18 ± 0.05	b	0.03 ± 0.00	c		1.00 ± 0.23	a	1.28 ± 0.51	a	0.07 ± 0.02	b		1.00 ± 0.26	a	0.72 ± 0.31	b	0.03 ± 0.01	c		1.00 ± 0.26	a	0.55 ± 0.10	a	0.01 ± 0.002	b
		Rhamnose	1.00 ± 0.07	b	3.01 ± 0.29	a	2.66 ± 0.27	a		1.00 ± 0.11	b	4.01 ± 0.72	a	4.24 ± 0.56	a		1.00 ± 0.21	b	4.19 ± 0.62	a	6.47 ± 0.98	a		1.00 ± 0.14	b	2.26 ± 0.27	a	5.56 ± 1.58	a
		Sucrose	1.00 ± 0.20	a	0.38 ± 0.14	b	0.05 ± 0.02	c		1.00 ± 0.28	a	0.41 ± 0.08	b	0.01 ± 0.00	c		1.00 ± 0.30	a	0.32 ± 0.12	b	0.01 ± 0.00	c		1.00 ± 0.27	a	0.17 ± 0.04	b	0.002 ± 0.001	c
		Threitol	1.00 ± 0.42	b	1.71 ± 0.33	ab	3.00 ± 0.51	a		1.00 ± 0.12	c	3.47 ± 0.82	b	8.58 ± 1.85	a		1.00 ± 0.18	c	8.17 ± 2.45	b	13.05 ± 1.62	a		1.00 ± 0.12	c	2.79 ± 0.76	b	5.40 ± 0.84	a
		Trehalose	1.00 ± 0.24	a	1.10 ± 0.17	a	1.46 ± 0.25	a		1.00 ± 0.14	b	1.19 ± 0.23	b	5.75 ± 1.28	a		1.00 ± 0.13	c	1.68 ± 0.20	b	4.74 ± 0.57	a		1.00 ± 0.23	b	0.91 ± 0.15	b	9.06 ± 1.18	a
	O	Phosphoric acid	1.00 ± 0.12	a	1.80 ± 0.27	a	1.40 ± 0.27	a		1.00 ± 0.13	a	0.96 ± 0.19	a	1.42 ± 0.17	a		1.00 ± 0.13	a	0.75 ± 0.14	a	1.05 ± 0.14	a		1.00 ± 0.17	a	1.14 ± 0.14	a	1.64 ± 0.32	a
		Putrescine	1.00 ± 0.22	a	0.47 ± 0.08	a	0.53 ± 0.18	a		1.00 ± 0.26	a	0.13 ± 0.03	b	0.33 ± 0.09	ab		1.00 ± 0.17	a	0.59 ± 0.14	a	0.58 ± 0.02	a		1.00 ± 0.19	a	1.11 ± 0.09	a	n.d.	n.d.
		Spermine	1.00 ± 0.11	a	0.88 ± 0.12	a	1.12 ± 0.14	a		1.00 ± 0.14	a	0.98 ± 0.14	a	1.25 ± 0.17	a		1.00 ± 0.13	a	1.11 ± 0.13	a	1.17 ± 0.12	a		1.00 ± 0.15	a	0.70 ± 0.12	a	0.58 ± 0.06	a
		Urea	1.00 ± 0.12	a	1.09 ± 0.16	a	1.63 ± 0.24	a		1.00 ± 0.12	a	0.95 ± 0.13	a	1.49 ± 0.36	a		1.00 ± 0.12	a	1.35 ± 0.18	a	1.06 ± 0.14	a		1.00 ± 0.19	a	0.73 ± 0.08	a	1.29 ± 0.36	a
