# Supplementary material for: Primary Metabolite Adjustments Associated With Pinewood Nematode Resistance in Pinus pinaster
Source: Front Plant Sci. 2021 Nov 24;12:777681. doi: 10.3389/fpls.2021.777681 (PMC8691400; doi:10.3389/fpls.2021.777681)
Supplement: Supplementary file 8 [file Table_7.XLSX]

## Sheet: Suppl. Table 7
Supplementary Table 7. Fold changes in relative levels of primary metabolites in stem tissues of Pinus pinaster half-sib plants up to 35 days after mock inoculation (DAI), in relation to non-inoculated controls. Relative values were normalized to the internal standard (ribitol) and fresh weight (FW) of the samples. Data are presented as means ± SE of 15 independent measurements. Metabolites group…
H - Non-inoculated; W - Mock-inoculated
			14 DAI			21 DAI			28 DAI			35 DAI
		Analyte	H	W		H	W		H	W		H	W
	AA	2-Aminoadipate	1.00 ± 0.13	1.03 ± 0.13		1.00 ± 0.16	0.97 ± 0.18		1.00 ± 0.22	1.03 ± 0.19		1.00 ± 0.15	0.98 ± 0.19
		Alanine	1.00 ± 0.19	1.06 ± 0.20		1.00 ± 0.41	0.68 ± 0.21		1.00 ± 0.16	0.67 ± 0.15		1.00 ± 0.25	0.77 ± 0.17
		Arginine	1.00 ± 0.16	0.85 ± 0.16		1.00 ± 0.22	1.08 ± 0.18		1.00 ± 0.17	1.78 ± 0.26		1.00 ± 0.23	0.84 ± 0.25
		Asparagine	1.00 ± 0.25	0.56 ± 0.19		1.00 ± 0.42	0.94 ± 0.24		1.00 ± 0.31	0.36 ± 0.07		1.00 ± 0.23	1.15 ± 0.19
		Aspartate	1.00 ± 0.09	0.91 ± 0.07		1.00 ± 0.12	1.14 ± 0.09		1.00 ± 0.08	0.82 ± 0.06		1.00 ± 0.08	0.92 ± 0.07
		β-Alanine	1.00 ± 0.14	2.89 ± 1.80		1.00 ± 0.11	0.86 ± 0.10		1.00 ± 0.08	1.02 ± 0.19		1.00 ± 0.14	0.99 ± 0.13
		GABA	1.00 ± 0.05	1.07 ± 0.08		1.00 ± 0.07	1.19 ± 0.09		1.00 ± 0.05	0.85 ± 0.07		1.00 ± 0.07	1.25 ± 0.16
		Glutamate	1.00 ± 0.07	0.99 ± 0.07		1.00 ± 0.09	1.28 ± 0.10		1.00 ± 0.08	0.87 ± 0.07		1.00 ± 0.09	1.01 ± 0.10
		Glutamine	1.00 ± 0.13	0.94 ± 0.16		1.00 ± 0.15	1.45 ± 0.26		1.00 ± 0.18	0.64 ± 0.10		1.00 ± 0.12	0.94 ± 0.20
		Glycine	1.00 ± 0.10	1.47 ± 0.14		1.00 ± 0.11	0.82 ± 0.05		1.00 ± 0.20	0.67 ± 0.07		1.00 ± 0.11	1.21 ± 0.31
		Histidine	1.00 ± 0.16	1.04 ± 0.21		1.00 ± 0.25	1.03 ± 0.21		1.00 ± 0.19	0.93 ± 0.13		1.00 ± 0.34	0.81 ± 0.26
		Isoleucine	1.00 ± 0.12	1.35 ± 0.16		1.00 ± 0.13	1.14 ± 0.14		1.00 ± 0.14	0.79 ± 0.08		1.00 ± 0.15	0.85 ± 0.08
		Leucine	1.00 ± 0.11	1.24 ± 0.13		1.00 ± 0.12	1.13 ± 0.13		1.00 ± 0.12	0.94 ± 0.08		1.00 ± 0.13	0.85 ± 0.08
		Lysine	1.00 ± 0.12	1.20 ± 0.28		1.00 ± 0.25	1.30 ± 0.25		1.00 ± 0.17	1.25 ± 0.18		1.00 ± 0.28	0.97 ± 0.21
		Ornithine	1.00 ± 0.13	1.42 ± 0.31		1.00 ± 0.25	2.93 ± 0.55		1.00 ± 0.25	1.45 ± 0.33		1.00 ± 0.28	1.03 ± 0.30
		Phenylalanine	1.00 ± 0.11	0.96 ± 0.20		1.00 ± 0.14	1.33 ± 0.23		1.00 ± 0.11	0.84 ± 0.09		1.00 ± 0.13	0.97 ± 0.18
		Proline	1.00 ± 0.23	0.99 ± 0.18		1.00 ± 0.15	0.94 ± 0.11		1.00 ± 0.14	1.13 ± 0.15		1.00 ± 0.21	0.79 ± 0.14
		Serine	1.00 ± 0.13	1.22 ± 0.16		1.00 ± 0.15	0.92 ± 0.08		1.00 ± 0.17	0.70 ± 0.09		1.00 ± 0.11	1.18 ± 0.21
		Threonine	1.00 ± 0.12	1.16 ± 0.18		1.00 ± 0.13	1.06 ± 0.13		1.00 ± 0.16	0.79 ± 0.09		1.00 ± 0.14	1.10 ± 0.17
		Tryptophan	1.00 ± 0.21	0.96 ± 0.19		1.00 ± 0.25	1.43 ± 0.29		1.00 ± 0.17	0.78 ± 0.14		1.00 ± 0.26	0.71 ± 0.25
		Tyrosine	1.00 ± 0.11	1.19 ± 0.21		1.00 ± 0.18	1.12 ± 0.25		1.00 ± 0.18	0.67 ± 0.12		1.00 ± 0.20	1.00 ± 0.24
		Valine	1.00 ± 0.12	1.34 ± 0.18		1.00 ± 0.11	1.12 ± 0.14		1.00 ± 0.14	0.81 ± 0.08		1.00 ± 0.11	0.91 ± 0.10
	OA	Citrate	1.00 ± 0.13	0.63 ± 0.12		1.00 ± 0.27	1.22 ± 0.19		1.00 ± 0.17	1.24 ± 0.23		1.00 ± 0.15	0.89 ± 0.20
		Dehydroascorbate	1.00 ± 0.11	0.65 ± 0.08		1.00 ± 0.12	0.90 ± 0.10		1.00 ± 0.15	0.73 ± 0.11		1.00 ± 0.11	0.86 ± 0.11
		Fumarate	1.00 ± 0.09	1.11 ± 0.14		1.00 ± 0.11	1.46 ± 0.20		1.00 ± 0.09	1.31 ± 0.13		1.00 ± 0.09	0.87 ± 0.10
		Glycerate	1.00 ± 0.12	1.21 ± 0.14		1.00 ± 0.11	1.43 ± 0.21		1.00 ± 0.13	1.39 ± 0.11		1.00 ± 0.09	0.87 ± 0.08
		Malate	1.00 ± 0.13	0.75 ± 0.13		1.00 ± 0.14	1.05 ± 0.14		1.00 ± 0.09	0.89 ± 0.19		1.00 ± 0.08	0.91 ± 0.11
		Quinate	1.00 ± 0.15	0.72 ± 0.11		1.00 ± 0.16	1.04 ± 0.12		1.00 ± 0.16	0.69 ± 0.09		1.00 ± 0.15	0.62 ± 0.08
		Shikimate	1.00 ± 0.12	0.79 ± 0.11		1.00 ± 0.15	0.86 ± 0.12		1.00 ± 0.13	0.61 ± 0.08		1.00 ± 0.13	0.70 ± 0.08
		Succinate	1.00 ± 0.13	0.96 ± 0.10		1.00 ± 0.09	1.27 ± 0.14		1.00 ± 0.09	0.97 ± 0.08		1.00 ± 0.10	1.01 ± 0.09
		Threonate	1.00 ± 0.07	0.73 ± 0.07		1.00 ± 0.11	1.09 ± 0.11		1.00 ± 0.08	0.76 ± 0.07		1.00 ± 0.08	0.90 ± 0.07
	SS	Fructose	1.00 ± 0.22	0.67 ± 0.11		1.00 ± 0.32	0.37 ± 0.09		1.00 ± 0.24	0.58 ± 0.14		1.00 ± 0.20	1.12 ± 0.30
		Fucose	1.00 ± 0.20	0.65 ± 0.04		1.00 ± 0.08	1.02 ± 0.11		1.00 ± 0.07	0.98 ± 0.12		1.00 ± 0.10	1.26 ± 0.11
		Galactinol	1.00 ± 0.11	0.78 ± 0.15		1.00 ± 0.25	0.87 ± 0.16		1.00 ± 0.15	1.37 ± 0.29		1.00 ± 0.19	1.12 ± 0.37
		Glucose	1.00 ± 0.19	0.49 ± 0.09		1.00 ± 0.27	0.26 ± 0.06		1.00 ± 0.23	0.49 ± 0.14		1.00 ± 0.19	0.90 ± 0.24
		Glycerol	1.00 ± 0.08	0.97 ± 0.14		1.00 ± 0.06	1.04 ± 0.12		1.00 ± 0.10	1.14 ± 0.09		1.00 ± 0.07	0.99 ± 0.09
		myo-Inositol	1.00 ± 0.13	0.90 ± 0.18		1.00 ± 0.25	0.56 ± 0.10		1.00 ± 0.16	0.68 ± 0.19		1.00 ± 0.13	0.89 ± 0.18
		Raffinose	1.00 ± 0.11	0.77 ± 0.18		1.00 ± 0.17	1.12 ± 0.26		1.00 ± 0.18	1.13 ± 0.30		1.00 ± 0.10	1.06 ± 0.28
		Rhamnose	1.00 ± 0.10	0.69 ± 0.05		1.00 ± 0.18	0.95 ± 0.11		1.00 ± 0.09	0.94 ± 0.20		1.00 ± 0.11	1.32 ± 0.18
		Sucrose	1.00 ± 0.28	2.13 ± 0.43		1.00 ± 0.20	1.06 ± 0.30		1.00 ± 0.30	2.45 ± 0.74		1.00 ± 0.24	1.06 ± 0.28
		Threitol	1.00 ± 0.08	1.85 ± 0.77		1.00 ± 0.14	0.88 ± 0.11		1.00 ± 0.15	1.05 ± 0.19		1.00 ± 0.17	0.79 ± 0.10
		Trehalose	1.00 ± 0.10	1.27 ± 0.31		1.00 ± 0.21	1.13 ± 0.15		1.00 ± 0.27	2.03 ± 0.26		1.00 ± 0.23	1.04 ± 0.24
	O	Phosphoric acid	1.00 ± 0.23	0.76 ± 0.09		1.00 ± 0.20	1.00 ± 0.13		1.00 ± 0.18	1.14 ± 0.15		1.00 ± 0.16	1.09 ± 0.18
		Putrescine	1.00 ± 0.36	1.13 ± 0.25		1.00 ± 0.37	1.37 ± 0.35		1.00 ± 0.32	0.63 ± 0.11		1.00 ± 0.70	0.23 ± 0.05
		Spermine	1.00 ± 0.13	1.09 ± 0.11		1.00 ± 0.09	1.02 ± 0.14		1.00 ± 0.17	1.25 ± 0.16		1.00 ± 0.13	0.98 ± 0.15
		Urea	1.00 ± 0.13	0.99 ± 0.12		1.00 ± 0.14	1.28 ± 0.15		1.00 ± 0.19	1.03 ± 0.12		1.00 ± 0.12	1.14 ± 0.22
